# Supplementary material for: Association Between Lycopene and Metabolic Disease Risk and Mortality: Systematic Review and Meta-Analysis
Source: Life (Basel). 2025 Jun 12;15(6):944. doi: 10.3390/life15060944 (PMC12194687; doi:10.3390/life15060944)
Supplement: Supplementary file 1 [file life-15-00944-s001.zip]

Archive with 16 entries (16 files):
- Supplementary Figure S1.pdf
- Supplementary Figure S10.pdf
- Supplementary Figure S11.pdf
- Supplementary Figure S12.pdf
- Supplementary Figure S13.pdf
- Supplementary Figure S2.pdf
- Supplementary Figure S3.pdf
- Supplementary Figure S4.pdf
- Supplementary Figure S5.pdf
- Supplementary Figure S6.pdf
- Supplementary Figure S7.pdf
- Supplementary Figure S8.pdf
- Supplementary Figure S9.pdf
- Supplementary File S1.pdf
- Supplementary Table S1.pdf
- Supplementary Table S2.pdf
